# Supplementary material for: The role of oxygen intake and liver enzyme on the dynamics of damaged hepatocytes: Implications to ischaemic liver injury via a mathematical model
Source: PLoS One. 2021 Apr 22;16(4):e0230833. doi: 10.1371/journal.pone.0230833 (PMC8061939; doi:10.1371/journal.pone.0230833)
Supplement: S1 Data — (XLSX) [file pone.0230833.s002.xlsx]

## Sheet: Information Used and Calc.
DATA USED FOR MODEL PARAMETERS AND MODEL VERIFICATION
* Used for Parameter Estimation
Paper: Birrer, Hypoxic Hepatopathy: Pathophysiology and Prognosis
Table 3: Demographic, Clinical and Laboratory Data
Category	PEAK AST	AST RANGE	ALT	ALT RANGE	LDH	LDH RANGE
Series	2288	1768-2715	1803	1493-2084	3545	3224-3787
Group 1: Decreased Oxygen	2385	1745-3030	1956	1203-2714	3498	2557-4429
Group 2: Decreased Oxygen Delivery	1927	1432-2424	1523	1086-1971	3067	2214-3935
Group 3: Decreased Oxygen Availablility	4587	3895-5280	1808	1291-2324	4494	3472-5525
*Paper: Henrion, Hypoxic Hepatitis Clinical and Hemodynamic Study in 142 Consecutive Cases
Table 2: Laboratory Data in the Whole Series and in the 4 Main Groups
Category	Peak ASAT (AST)	AST RANGE	ALAT (ALT)	ALT RANGE	LDH	LDH RANGE
Acute cardiac failure (ACF)	1955	804-10130	1305	568-7770	2855	444-12360
Congestive heart failure (CHF)	1720	455-11330	1447	354-8590	2605	492-24130
Paper: Drolz, Statin therapy is associated with reduced incidence of hypoxic hepatitis in critically ill patients
Written out in text, Outcomes and Complications Section
Category	Peak AST	AST RANGE	ALT	ALT RANGE
HH with statin therapy	3070	1975-9437	2223	1286-3357
HH with no statin therapy	2691	1456-6772	1375	739-3010
*Paper: Raurich, Hypoxic hepatitis in critically ill patients: incidence, etiology and risk factors for mortality
Table 2: Peak laboratory data for 182 patients with hypoxic hepatitis during the first week
Category	Peak AST	AST RANGE	ALT	ALT RANGE	LDH	LDH RANGE
All Patients	3353	± 3616	2225	±2211	6196	±10530
Paper: Tapper, The Incidence and Outcomes of Ischemic Hepatitis: A Systematic Review with Meta-analysis
Table 2: Biochemical Data, Clinical Characteristics and Outcomes
Study (First Author)	Peak AST (Mean IU/L)	Peak ALT (Mean IU/L)
Shields 53	1024	–
Killip 20	2000	–
Yasuda 51	1160	760
Hickman 46	–	–
Naschitz 40	1160	–
Johnson 1	–	–
Fuchs 44	2550	2073
Whitehead 2	843	–
Seeto 19	2088	–
Rashed 28	–	1300
Henrion 3	2155	1645
Denis 43	2678	2396
Bruguera 52	–	–
Birrer 29	2288	1803
Chang 41 ∗	5894	2834
Raurich 49	3353	2225
Fuhrmann 45	2510	1366
Jager 47	2632	1514
Taylor 50	3681	3014
Makker 48 ∗	–	–
Chavez-Tapia 42	2206	1394
Drolz 38	3020	2691
Bjornsson 10 ∗	–	–
	Peak AST	AST RANGE	ALT	ALT RANGE
averages used:	2426	843-5894	1924	760-3014
Paper: Henrion, Hypoxic hepatitis
Table 7: Clinical and biological data in the five largest and most recent series of hypoxic hepatitis
Norms: AST/ALT = 40 IU/L; LDH = 300 IU/L
Author date (ref.)	Henrion 2003 2	Birrer 2007 3	Chang 2008 20	Fuhrmann 2009 5	Raurich 2010 7
Pe Peak ASAT (x ULN)a	79.6	44.2	147.3	117.2	67
Peak ALAT (x ULN)a	50.6	28.6	70.8	50.4	44.5
Peak LDH (x ULN)a	21.9	15.2	–	22.2	30.9
	Peak AST	AST RANGE	ALT	ALT RANGE
averages used: (after multiplication by norms)	3642	1768-5892	1959	1144-2832	6765	4560-9270
Calculations:
Paper	Category	AST AVE	AST RANGE	ALT	ALT RANGE	LDH	LDH RANGE
Birrer	Series	2288	1768-2715	1803	1493-2084	3545	3224-3787
Birrer	Low O2	2385	1745-3030	1956	1203-2714	3498	2557-4429
Birrer	Low O2 delivery	1927	1432-2424	1523	1086-1971	3067	2214-3935
Birrer	Low O2 availability	4587	3895-5280	1808	1291-2324	4494	3472-5525
Henrion 2	Acute cardiac failure	1955	804-10130	1305	568-7770	2855	444-12360
Henrion 2	Congestive heart failure	1720	455-11330	1447	354-8590	2605	492-24130
Tapper	Combo of HH papers*	2426	843-5894	1924	760-3014	N/A	N/A
Drolz	HH with statin therapy	3070	1975-9437	2223	1286-3357	N/A	N/A
Drolz	HH with no statin therapy	2691	1456-6772	1375	739-3010	N/A	N/A
Raurich	HH during first week	3353	N/A	2225	N/A	6196	N/A
Henrion 1	Combo of HH papers*	3642	1768-5892	1959	1144-2832	6765	4560-9270
Parameter Estimation	just H2 & R	2342.67	455-11330	1659	354-8590	3885.33	444-24130
Model Validation	w/o H2 & R	2877	843-9437	1821.38	739-3357	4273.8	2214-9270
	*averages are of papers not patients

## Sheet: Drolz Tables
Table 1. Patients’ characteristics of the study population stratified according to statin treatment prior to ICU admission.
Table 2. Statin use in patients admitted to the medical ICU.
Table 3. Admission liver function tests in patients with and without statin treatment.
Outcomes Section: (Data written in text)
28-day-mortality, 90-day-mortality, and 1-year-mortality rates in the total study cohort were 26% (n = 224), 33% (n = 284), and 41% (n = 345), respectively. Twenty-eight day-, 90-day-, and 1-year mortality rate in HH patients was 58%, 67%, and 74%, respectively. The impact of HH on mortality in critically ill patients is shown in the Fig. 2(A). Statin treatment prior to ICU admission was a protec…
We did not observe statistically significant differences in complication rates during follow-up in HH-patients with respect to statin-pretreatment. Four statin-treated HH patients (50%) developed at least one cardiovascular complication (CPR (n = 1; 12%), cardiogenic shock (n = 3, 38%)). Of the 79 HH patients without statin-therapy, 21 (27%) showed at least one cardiovascular complication during …
However, there was a trend for fewer non-cardiac complications in statin treated HH patients (38% vs. 66%, p = 0.11). The detailed complication rates in HH patients with and without statin therapy were as follows: renal complications (3 (38%) vs. 16 (20%), p = 0.364), hepatic complications (1 (13%) vs. 22 (34%), p = 0.422), infectious complications (1 (13%) vs. 16 (20%), p = 1.0), gastrointestina…
